# Supplementary material for: Super-resolved analysis of colocalization between replication and transcription along the cell cycle in a model of oncogene activation
Source: Commun Biol. 2024 Oct 4;7:1260. doi: 10.1038/s42003-024-06972-2 (PMC11452374; doi:10.1038/s42003-024-06972-2)
Supplement: Supplementary file 3 — Supplementary Data 1 [file 42003_2024_6972_MOESM3_ESM.xlsx]

## Sheet: Fig1c
		early S		middle S		late S		G1/G2
	748.817	0.05801	3381.1	0.62105	4527.3	0.32097	0	0
	929.777	0.12288	3391.32	0.58476	13158.9	0.07866	0	0
	788.643	0.06561	2062.93	0.52831		--	0	0
	964.074	0.15002	4737.55	0.77498		--	0	0
	990.336	0.1307	6540.48	0.41151		--	0	0
	839.676	0.08075	8427.22	0.37304		--	0	0
	660.473	0.01221	3488.36	0.66543		--	0	0
	1103.26	0.12066	3897.52	0.72028		--	0	0
	775.487	0.083	6411.75	0.80129		--	0	0
	721.814	0.03589	4990.39	0.34045		--	0	0
	1417.1	0.30487	6712.89	0.66258		--	0	0
	1010.51	0.24105	4385	0.75695		--	0	0
	777.391	0.08675	4935.13	0.73603		--	0	0
	--	--	5319.27	0.34674		--	0	0
	--	--	4268.52	0.67027		--	0	0
	--	--	2031.34	0.37242		--	0	0
	--	--	4117.9	0.65587		--	0	0
	--	--	3152.47	0.68802		--	0	0
	--	--	6136.8	0.71912		--	0	0
	--	--	4759.58	0.76056		--	0	0
	--	--	6897.65	0.69249		--	0	0
	--	--	5080.59	0.75007		--	0	0
	--	--	3932.61	0.7172		--	0	0
	--	--	5228.84	0.65513		--	0	0
	--	--	5038.71	0.73238		--	0	0
	--	--	2730.22	0.50796		--	0	0
	--	--	2766.03	0.59971		--	0	0
	--	--	4784.78	0.69942		--	0	0
	--	--	2200.8	0.3669		--	0	0
	--	--	5263.38	0.76831		--	0	0
	--	--	3434.35	0.36411		--	0	0
	--	--	1720.67	0.5542		--	0	0
	--	--	5663.49	0.75912		--	0	0
	--	--	5466.03	0.7845		--	0	0
	--	--	3373.91	0.67837		--	0	0
	--	--	5622.18	0.68185		--	0	0
	--	--	1803.62	0.41257		--	0	0
	--	--	5150.09	0.79492		--	0	0
	--	--	1612.86	0.44637		--	824.8	0.000235
	--	--	4914.62	0.71127		--	0	0
	--	--	2951.29	0.61539		--	0	0
	--	--	6573.16	0.40742		--	0	0
	--	--	5653.71	0.5399		--	0	0
	--	--	2734.42	0.52555		--	0	0
	--	--	2161.66	0.6599		--	0	0
	--	--	2991.5	0.65297		--	0	0
	--	--	5281.45	0.70496		--	0	0
	--	--	3129.34	0.67514		--	0	0
	--	--	5188.32	0.74743		--	0	0
	--	--	7636.15	0.79848		--	0	0
	--	--	6344.79	0.72684		--	0	0
	--	--	9453.4	0.76524		--	0	0
	--	--	5770.74	0.73487		--	0	0
	--	--	4395.12	0.73095		--	0	0
	--	--	5188.69	0.77447		--	0	0
	--	--	4689.06	0.56341		--	0	0
	--	--	5008.44	0.37788		--	0	0
	--	--	3196.6	0.63054		--	0	0
	--	--	6433.07	0.80791		--	0	0
	--	--	7845.47	0.79474		--	0	0
	--	--	5135.13	0.65982		--	0	0
	--	--	3337.76	0.6551		--	0	0
	--	--	5900.26	0.55324		--	0	0
	--	--	5599.65	0.72661		--	0	0
	--	--	4413.93	0.63939		--	0	0
	--	--	5866.82	0.71067		--	0	0
	--	--	6547.75	0.64319		--	0	0
	--	--	4021.73	0.56083		--	0	0
	--	--	7110.98	0.6792		--	0	0
	--	--	5581.21	0.71742		--	0	0
	--	--	5345.19	0.72154		--	0	0
	--	--	4712.8	0.71577		--	0	0
	--	--	2702.79	0.54712		--	0	0
	--	--	7984.32	0.51665		--	0	0
	--	--	2887.63	0.55791		--	0	0
	--	--	7530.16	0.79023		--	0	0
	--	--	6294.9	0.75159		--	0	0
	--	--	3561.18	0.67361		--	0	0
	--	--	3302.86	0.50875		--	0	0
	--	--	5856.07	0.80293		--	0	0
	--	--	7609.83	0.47649		--	0	0
	--	--	5886.45	0.74713		--	0	0
	--	--	4875.46	0.7372		--	0	0
	--	--	5840.58	0.68192		--	678.875	0.000965
	--	--	5794.93	0.77375		--	0	0
	--	--	3475.9	0.64259		--	0	0
	--	--	6504.06	0.63741		--	0	0
	--	--	4837.05	0.66839		--	0	0
	--	--	5298.91	0.71297		--	0	0
	--	--	1620.43	0.43786		--	0	0
	--	--	6351.88	0.70062		--	0	0
	--	--	5823.6	0.67979		--	0	0
	--	--	6520.9	0.67482		--	0	0
	--	--	4970.73	0.72464		--	0	0
	--	--	7973.34	0.81819		--	0	0
	--	--	6344.17	0.62178		--	0	0
	--	--	6098.97	0.77592		--	0	0
	--	--	5572	0.7817		--	0	0
	--	--	7789.37	0.6621		--	0	0
	--	--	2486.14	0.41518		--	0	0
	--	--	8280.66	0.77081		--	0	0
	--	--	8846.96	0.53538		--	0	0
	--	--	5623.27	0.57265		--	0	0
	--	--	7376.81	0.48896		--	0	0
	--	--	4438.57	0.656		--	0	0
	--	--	6375.97	0.78095		--	0	0
	--	--	8026.65	0.69859		--	0	0
	--	--	6036.63	0.74291		--	0	0
	--	--	5678.64	0.70478		--	0	0
	--	--	5162.54	0.68242		--	0	0
	--	--	7525.33	0.35618		--	0	0
	--	--	2650.19	0.51136		--	0	0
	--	--	5517.53	0.74606		--	0	0
	--	--	7790.09	0.72307		--	0	0
	--	--	6885.31	0.78667		--	0	0
	--	--	5719.71	0.72305		--	0	0
	--	--	6995.88	0.72373		--	0	0
	--	--	8129.69	0.79211		--	0	0
	--	--	8036.01	0.70186		--	0	0
	--	--	6196.9	0.74777		--	0	0
	--	--	10309.8	0.68157		--	0	0
	--	--	5658.65	0.69922		--	0	0
	--	--	6093.73	0.63888		--	0	0
	--	--	7414.47	0.7352		--	0	0
	--	--	6106.17	0.67376		--	0	0
	--	--	6187.31	0.79033		--	0	0
	--	--	6123.94	0.68877		--	0	0
	--	--	7567.69	0.76627		--	0	0
	--	--	2040.86	0.4789		--	0	0
	--	--	3688.1	0.68966		--	0	0
	--	--	5053.65	0.70649		--	0	0
	--	--	10117.3	0.51051		--	0	0
	--	--	8948.28	0.60876		--	0	0
	--	--	4790.34	0.68709		--	0	0
	--	--	6410.12	0.46921		--	0	0
	--	--	6893.1	0.77728		--	0	0
	--	--	4024.43	0.5887		--	0	0
	--	--	4712.49	0.72873		--	0	0
	--	--	3908.99	0.74923		--	0	0
	--	--	7743.02	0.81467		--	0	0
	--	--	3094.93	0.70442		--	0	0
	--	--	6689.81	0.65603		--	0	0
	--	--	2678.4	0.5726		--	0	0
	--	--	3118.15	0.51781		--	0	0
	--	--	6289.56	0.77625		--	0	0
	--	--	6599.16	0.71711		--	0	0
	--	--	4953.65	0.70069		--	0	0
	--	--	4920.16	0.67749		--	0	0
	--	--	5516.18	0.79614		--	0	0
	--	--	3807.09	0.65903		--	0	0
	--	--	5747.85	0.7004		--	0	0
	--	--	3863.74	0.61413		--	0	0
	--	--	5947.35	0.73911		--	0	0
	--	--	6004.4	0.76676		--	0	0
	--	--	6409.37	0.68279		--	0	0
	--	--	7908.51	0.48553		--	0	0
	--	--	4723.57	0.7356		--	0	0
	--	--	8843.76	0.69499		--	0	0
	--	--	4816.98	0.69872		--	0	0
	--	--	2808.67	0.5636		--	0	0
	--	--	4953.6	0.56243		--	0	0
	--	--	7513.33	0.73429		--	0	0
	--	--	7228.93	0.60433		--	0	0
	--	--	6374.8	0.7572		--	0	0
	--	--	7848.16	0.47396		--	0	0
	--	--	8178.77	0.71171		--	0	0
	--	--	6755.86	0.74403		--	0	0
	--	--	4172.09	0.69488		--	0	0
	--	--	7507.32	0.73257		--	0	0
	--	--	7737.38	0.34421		--	0	0
	--	--	6329.8	0.74191		--	0	0
	--	--	6051.43	0.74968		--	0	0
	--	--	3825.19	0.66264		--	0	0
	--	--	4978.88	0.75353		--	0	0
	--	--	8215.27	0.68526		--	0	0
	--	--	6959.17	0.74298		--	0	0
	--	--	6109.1	0.60916		--	0	0
	--	--	7276.27	0.78347		--	0	0
	--	--	5603.9	0.74261		--	0	0
	--	--	7206.23	0.75224		--	0	0
	--	--	5698.02	0.74927		--	0	0
	--	--	4786.13	0.73777		--	0	0
	--	--	3509.13	0.50731		--	0	0
	--	--	4657.81	0.59263		--	0	0
	--	--	5136.29	0.74084		--	0	0
	--	--	3718.53	0.68866		--	--	--
	--	--	6403.57	0.8103		--	--	--
	--	--	7233.23	0.81146		--	--	--
	--	--	6761.01	0.72958		--	--	--
	--	--	2704.51	0.63318		--	--	--
	--	--	9003.25	0.44924		--	--	--
	--	--	1879.27	0.54094		--	--	--
	--	--	5582.31	0.74122		--	--	--
	--	--	5600.65	0.76558		--	--	--
	--	--	3508.12	0.67444		--	--	--
	--	--	5669.03	0.75883		--	--	--
	--	--	6191.49	0.68271		--	--	--
	--	--	7697.8	0.71503		--	--	--
	--	--	6146.15	0.68042		--	--	--
	--	--	8026.32	0.71976		--	--	--
	--	--	6038.39	0.76258		--	--	--
	--	--	4176	0.6228		--	--	--
	--	--	7516.27	0.76276		--	--	--
	--	--	6025.48	0.76118		--	--	--
	--	--	6240.97	0.75332		--	--	--
	--	--	2239.84	0.45076		--	--	--
	--	--	6593.5	0.73321		--	--	--
	--	--	--	--	--	--	--	--
	--	--	--	--	--	--	--	--
	--	--	--	--	--	--	--	--
	--	--	--	--	--	--	--	--
	--	--	--	--	--	--	--	--
	--	--	--	--	--	--	--	--
	--	--	--	--	--	--	--	--
	--	--	--	--	--	--	--	--
	--	--	--	--	--	--	--	--
	--	--	--	--	--	--	--	--
	--	--	--	--	--	--	--	--
	--	--	--	--	--	--	--	--
	--	--	--	--	--	--	--	--
	--	--	--	--	--	--	--	--
	--	--	--	--	--	--	--	--
	--	--	--	--	--	--	--	--
	--	--	--	--	--	--	--	--

## Sheet: Fig2c
		early S		middle S		late S		G1/G2
	4135.71	0.03666	9094.2	0.12814	6571.09	0.01187	0	0
	4603.75	0.07098	6970.93	0.45151	7200.92	0.03593	0	0
	3783	0.02183	9194.61	0.44405	8705.67	0.08251	0	0
	3798.92	0.02893	8460.72	0.47192	6072.75	0.04137	0	0
	4038.62	0.05277	4413.15	0.19216	7148.23	0.02415	0	0
	4197.27	0.06354	6788.4	0.45754	7377.08	0.06884	0	0
	3852.05	0.06519	7488.8	0.48154	6921.35	0.03969	0	0
	3762.64	0.05135	9460.3	0.19257	7928.02	0.04886	0	0
	3999.11	0.06506	7558.96	0.42553	7535.81	0.0304	0	0
	3710.29	0.05121	9192.44	0.27231	6902.77	0.04196	0	0
	3773.82	0.03377	6023.81	0.17192	9215.8	0.07678	0	0
	--	--	8997.85	0.42162	--	--	0	0
	--	--	9327.49	0.46404	--	--	0	0
	--	--	9234.37	0.36332	--	--	0	0
	--	--	5066.4	0.18975	--	--	0	0
	--	--	7688.51	0.39072			0	0
	--	--	7693.41	0.52229			0	0
	--	--	7894.83	0.45196			0	0
			7166.07	0.46242			0	0
			6307.33	0.405			0	0
			5780.95	0.33952			0	0
			7520.47	0.46596			3251	0.00013968
			5753	0.2855			0	0
			10706.7	0.37606			0	0
			5755.69	0.31463			0	0
			6960.76	0.42557			0	0
			4873.08	0.16993			0	0
			6981.55	0.40121			0	0
			8644.06	0.52264			0	0
			5916.51	0.34347			0	0
			9467.14	0.23677			0	0
			8511.74	0.18632			0	0
			5095.39	0.27048			0	0
			8328.75	0.25908			0	0
			7441.93	0.47954			0	0
			7561.27	0.39594			0	0
			6575.28	0.42303			0	0
			5246.8	0.31155			0	0
			7048.86	0.43072			0	0
			4796.88	0.20032			0	0
			8338.99	0.48163			0	0
			4616.06	0.18975			0	0
			8410.09	0.51413			0	0
			6662.81	0.37349			0	0
			4469.89	0.17082			0	0
			7864.16	0.50077			0	0
			4888.48	0.25708			0	0
			4566.46	0.20131			0	0
			7900.29	0.32579			0	0
			8368.21	0.26943			0	0
			6618.6	0.3116			0	0
			6869.15	0.26541			0	0
			6123.06	0.38317			0	0
			4976.28	0.28096			0	0
			5327.75	0.3062			0	0
			6561.51	0.34178			0	0
			6374.52	0.41944			0	0
			6291.95	0.37491			0	0
			5975.33	0.39491			0	0
			4158.65	0.14841			0	0
			5982.63	0.38179			0	0
			6980.9	0.41382			0	0
			7813.05	0.44898			0	0
			6826.67	0.43486			0	0
			8431.63	0.24485			0	0
			5245.62	0.27663			0	0
			6886.83	0.29313			0	0
			7145.94	0.30797			0	0
			7607.91	0.45215			0	0
			5520.52	0.29615			0	0
			7197.62	0.48426			0	0
			6464.33	0.42391			0	0
			7003.31	0.27347			0	0
			6381.16	0.37255			0	0
			6570.02	0.39044			0	0
			5647.91	0.35245			0	0
			7661.07	0.24974			0	0
			7447.75	0.14567			3175.33	0.00039013
			7412.86	0.42837			0	0
			6741.46	0.42777			0	0
			7357.94	0.35903			0	0
			8506.96	0.24241			0	0
			6478.58	0.39161			0	0
			7001.64	0.47451			0	0
			5210.49	0.32682			0	0
			8228.96	0.10007			0	0
			5954.22	0.15678			0	0
			6805.31	0.46724			0	0
			6807.48	0.47353			0	0
			8227.19	0.44789			0	0
			5427.48	0.33784			0	0
			8175.54	0.5075			0	0
			7905.26	0.49525			0	0
			4840.41	0.20276			0	0
			7129.58	0.37563			0	0
			7943.47	0.27429			0	0
			7233.85	0.30976			0	0
			7409.79	0.41369			0	0
			4910.79	0.23081			0	0
			6263.44	0.25251			0	0
			5847.2	0.38147			0	0
			6757.62	0.43131			0	0
			5011.37	0.10065			0	0
			7809.3	0.37092			0	0
			5046.74	0.24255			0	0
			6761.04	0.37642			0	0
			6711.15	0.30439			0	0
			8535.23	0.19594			0	0
			7469.59	0.48808			0	0
			6941.45	0.32475			4067.93	0.00074948
			6620.5	0.39973			0	0
			6809.01	0.40563			0	0
			9015.9	0.30496			0	0
			6251.52	0.40584			0	0
			5978.77	0.3845			3994.74	0.00083862
			8020.76	0.3758			0	0
			5864.66	0.15811			0	0
			7480.98	0.20013			0	0
			5489.52	0.32383			0	0
			7354.39	0.27523			0	0
			10291.7	0.24763			0	0
			6436.55	0.41516			0	0
			9482.34	0.30907			0	0
			8494.97	0.3444			0	0
			7151.76	0.38296			0	0
			9943.46	0.26424			0	0
			9354.88	0.2789			0	0
			6724.99	0.31679			0	0
			8758.15	0.23993			0	0
			5114.32	0.26041			0	0
			4966.85	0.16293			0	0
			7744.39	0.26738			0	0
			6744.35	0.39984			0	0
			6296.38	0.39402			0	0
			7655.62	0.15304			0	0
			5129.23	0.26798			0	0
			7030.42	0.27831			0	0
			7164.45	0.28484			0	0
			6678.98	0.16197			0	0
			7543.77	0.35413			0	0
			8025.62	0.17646			0	0
			5021.42	0.24462			--	--
			8193.66	0.36088			--	--
			5910.45	0.30618			--	--
			7601.8	0.46739			--	--
			7860.1	0.34695			--	--
			6365.42	0.39096			--	--
			7915.92	0.18235			--	--
			7500.2	0.3822			--	--
			7659.35	0.43239			--	--
			7145.62	0.43727			--	--
			6628.72	0.36664			--	--
			7510.6	0.42036			--	--
			6323.77	0.44133			--	--
			5213.8	0.23164			--	--
			5683.91	0.37096			--	--
			7323.87	0.48983			--	--
			4279.91	0.10397			--	--
			5278.56	0.29611			--	--
			7071.2	0.41733			--	--
			5528.91	0.29741			--	--
			6743.8	0.30319			--	--
			6640.59	0.31855			--	--
			4569.37	0.16787			--	--
			4798.13	0.22269			--	--
			4636.72	0.1513			--	--
			4806.39	0.23039			--	--
			5121.67	0.27291			--	--
			6482.42	0.39428			--	--
			5252.72	0.29614			--	--
			4698.97	0.1475			--	--
			8010.3	0.46827			--	--
			5341.99	0.32714			--	--
			7739.74	0.21265			--	--
			4065.41	0.11242			--	--
			4093	0.12595			--	--
			--	--			--	--
			--	--			--	--
			--	--			--	--
			--	--			--	--
			--	--			--	--
			--	--			--	--
			--	--			--	--
			--	--			--	--
			--	--			--	--
			--	--			--	--
			--	--			--	--
			--	--			--	--
			--	--			--	--
			--	--			--	--
			--	--			--	--
			--	--			--	--
			--	--			--	--
			--	--			--	--
			--	--			--	--
			--	--			--	--
			--	--			--	--
			--	--			--	--
			--	--			--	--
			--	--			--	--
			--	--			--	--
			--	--			--	--
			--	--			--	--
			--	--			--	--
			--	--			--	--
			--	--			--	--
			--	--			--	--
			--	--			--	--
			--	--			--	--
			--	--			--	--
			--	--			--	--
			--	--			--	--
			--	--			--	--
			--	--			--	--
			--	--			--	--
			--	--			--	--
			--	--			--	--
			--	--			--	--
			--	--			--	--
			--	--			--	--
			--	--			--	--
			--	--			--	--
			--	--			--	--
			--	--			--	--
			--	--
			--	--
			--	--
			--	--
			--	--
			--	--
			--	--
			--	--
			--	--
			--	--
			--	--
			--	--
			--	--
			--	--
			--	--
			--	--
			--	--
			--	--
			--	--
			--	--
			--	--
			--	--
			--	--
			--	--
			--	--
			--	--

## Sheet: Fig2d
		early S		middle S		late S		G1/G2
	7159.4	131.588	14525.7	1863.03	12820.1	73.4201	6293.91	0
	7535.96	358.913	9999.94	7334.16	13131.3	316.517	6762.52	0
	6806.42	112.139	12914.7	5590.74	9865.94	623.09	7964.34	0
	5105.29	570.058	9885.07	5834.39	11496.8	554.539	7194.45	0
	5453.96	443.591	7293.57	2473.9	11979.1	366.438	7099.06	0
	7127.04	2220.99	11269.1	8119.53	9936.93	775.348	7576.48	0
	5599.55	899.25	11527.7	8582.95	11936.8	376.09	7893.97	0
	4988.63	950.016	10727	2263.71	10953.4	431.613	8301.04	0
	6331.23	822.501	8752.57	6905.82	11915.6	531.35	14289.8	0
	6909.28	1753.03	10149.5	3543.16	11701.3	831.764	7439.31	0
	5145.3	287.847	7403.1	1336.66	11377.7	1376.91	7795.14	0
	--	--	14056.1	7892.57	--	--	8106.92	0
	--	--	9033.21	5812.29	--	--	7838.25	0
	--	--	15262	7862.02	--	--	7661.52	0
	--	--	4913.81	2299.43	--	--	12659.9	0
	--	--	13878.5	7382.31			7595.06	0
	--	--	10709.4	6382.77			6719.71	0
	--	--	10104.1	7324.41			6592.98	0
	--	--	10060.4	6005.96			7151.76	0
	--	--	8552.39	4748.4			6030.09	0
	--	--	8415.67	3118.43			7925.47	0
	--	--	9946.97	8001.82			5728.06	2.89425
	--	--	5261.74	2136.05			7526.68	0
	--	--	6469.94	2914.31			7436.13	0
			7536.74	4353.98			7320.25	0
			11090.1	7634.05			9408.72	0
			6860.26	1051.38			7024.33	0
			10009.2	5241.34			8987.37	0
			8708.85	6479.89			7126.86	0
			9907.64	3974.55			10080.4	0
			5787.49	1947.34			10996.9	0
			7565.17	1838.94			7154.58	0
			8046.68	2801.91			7234.88	0
			14702.1	4979.2			8338.73	0
			8804.45	7743.33			5766.82	0
			11653.5	6520.77			5903.09	0
			7874.04	6470.45			5894.32	0
			8095.91	3593.82			6609.64	0
			10351.5	5666.83			6515.46	0
			6531.65	3756.11			6783.43	0
			9725.52	5467.75			6623.48	0
			6028.76	2035.43			6690.66	0
			9641.82	6265.78			5597.82	0
			4998.79	4809.24			6120.22	0
			6378.27	2750.82			5855.17	0
			7534.98	5613.95			12520.4	0
			6396.29	2370.18			6523.98	0
			6419.77	2712.36			5971.88	0
			11195.8	5502.25			6245.98	0
			12304.1	4636.13			5548.87	0
			11013.8	5785.28			6293.6	0
			11987.2	6101.15			5458.84	0
			8447.27	5292.03			6072.44	0
			6485.76	3730.66			12582.6	0
			7331.31	4661.49			6240.51	0
			10221.7	4858.66			11603.7	0
			7376.79	7164.41			5489.98	0
			8289.49	5420.71			5793.56	0
			7253.07	5330.09			5552.57	0
			5923.87	2115.79			5566.39	0
			7485.85	5529.73			5291.93	0
			7423.14	6911.31			5698.01	0
			8821.87	7654.23			5646.09	0
			8010.08	5674.14			4365.29	0
			7332.57	2845.86			3808.21	0
			6403.26	3723.5			9828.93	0
			9810.28	5280.56			5720.1	0
			9606.42	5351.83			5206.19	0
			5483.98	3494.45			5462.27	0
			7395.64	3163.26			9211.21	0
			7949.38	6005.65			6140.48	0
			6567.75	6576.7			5173.17	0
			9760.26	3023.88			5795.84	0
			9565.33	5228.45			6623.89	0
			9418.42	6115.01			11132	0
			7477.98	4680.37			6038.1	0
			10067	3096.88			5782.07	0
			10493.1	1947.69			6043.4	0.34792
			7250.45	4282.35			6642.4	0
			8612.65	6534.53			9541.12	0
			9206.63	4176.1			12786.9	0
			7790.18	2292.1			13314.3	0
			8145.19	5775.92			7489.4	0
			7664.24	6795.76			6694	0
			6394.36	3730.23			6325.71	0
			9212.3	919.41			6675.35	0
			7862.87	962.901			6308.96	0
			8512.72	6603.44			6294.49	0
			8110.73	6402.73			13304	0
			7160.34	4943.75			6644.9	0
			7272.73	4675.87			6605.97	0
			6840.1	5290.51			6151.68	0
			10196.6	7738.58			5975.92	0
			6198.63	3653.12			10831.1	0
			6517.09	5098.64			5771.37	0
			12771.2	3599.82			12302.9	0
			10811.4	4671.21			4560.32	0
			9903.35	5474.95			6019.36	0
			6527.01	2200.03			5480.79	0
			20564.5	10341			5659.17	0
			7876.72	5950.87			3962.41	0
			8253.59	6405.31			3943.71	0
			6568.73	602.809			12510	0
			9914.99	4856.72			6618.01	0
			5998.03	2763.57			6206.07	0
			10322.1	5006.46			11676.7	0
			7380.92	3685.94			5882.89	0
			9838.99	2462.49			6269.83	0
			8259.74	7636.54			6730.8	0
			8750.44	3976.12			8786.81	0.14378
			7988.25	6882.99			6305.39	0
			9043.32	7282.06			7347.9	0
			9325.54	4126			6777.97	0
			7978.73	6022.88			6376.85	0
			7160.26	5831.8			12929.8	7.04726
			6659.61	3026.28			5939.33	0
			9196.05	3488.88			5607.04	0
			6584.69	1517.48			11781.4	0
			6116.53	5109.51			6469.9	0
			10657.1	4799.29			5585.16	0
			11999.3	4711.85			5811.53	0
			10556.7	6849.96			5910.73	0
			12096.1	5499.09			5609.05	0
			12167	8394.58			5120.68	0
			5867.98	2770.68			5462.7	0
			9458.73	2930.68			9531.82	0
			9999.9	4613.88			12365.9	0
			9406.91	3209.82			5679.14	0
			11771	3530.55			6372.55	0
			7331.37	3420.2			5953.65	0
			7484.19	1128.98			11150.8	0
			11804.7	4738.47			5199.83	0
			9673.26	4215.99			5621.81	0
			8500.23	6714.26			5741.86	0
			12575.7	2641.64			5374.58	0
			7512.7	3675.66			5466.73	0
			10515.1	4824.23			10878	0
			8043.69	2916.16			9724.17	0
			10657.5	2351.97			10103	0
			8764.13	3473.04			11874.8	0
			9770.25	2128.04			5652.32	0
			6619.3	3312.46			--	--
			8469.01	4262.17			--	--
			9913.67	3602.22			--	--
			9013.36	5693.44			--	--
			9035.52	4197.38			--	--
			8778.36	4950.15			--	--
			10923.2	3443.6			--	--
			10138.3	5114.01			--	--
			9419.89	5388.32			--	--
			8900.1	5893.76			--	--
			6560	4404.27			--	--
			9762.14	7002.61			--	--
			8305.05	6154.64			--	--
			6379.83	4210.56			--	--
			8247.43	5938.88			--	--
			6738.79	5733.71			--	--
			5487.97	898.817			--	--
			6439.19	3365.35			--	--
			7869.01	5146.65			--	--
			8547.68	2778.9			--	--
			10093.3	3481.3			--	--
			10210.4	5872.23			--	--
			6091.41	1449.72			--	--
			6373.21	2040.43			--	--
			6310.73	1441.53			--	--
			5927.09	2378.88			--	--
			6285.93	4707.15			--	--
			8652.23	6328.93			--	--
			7076.16	4963.67			--	--
			5580.36	1217.27			--	--
			8836.38	5581.52			--	--
			6222.36	4426.41			--	--
			10057.4	2659.48			--	--
			5728.59	1352.79			--	--
			6025.81	1583.95			--	--
			--	--			--	--
			--	--			--	--
			--	--			--	--
			--	--			--	--
			--	--			--	--
			--	--			--	--
			--	--			--	--
			--	--			--	--
			--	--			--	--
			--	--			--	--
			--	--			--	--
			--	--			--	--
			--	--			--	--
			--	--			--	--
			--	--			--	--
			--	--			--	--
			--	--			--	--
			--	--			--	--
			--	--			--	--
			--	--			--	--
			--	--			--	--
			--	--			--	--
			--	--			--	--
			--	--			--	--
			--	--			--	--
			--	--			--	--
			--	--			--	--
			--	--			--	--
			--	--			--	--
			--	--			--	--
			--	--			--	--
			--	--			--	--
			--	--			--	--
			--	--			--	--
			--	--			--	--
			--	--			--	--
			--	--			--	--
			--	--			--	--
			--	--			--	--
			--	--			--	--
			--	--			--	--
			--	--			--	--
			--	--			--	--
			--	--			--	--
			--	--			--	--
			--	--			--	--
			--	--			--	--
			--	--			--	--
			--	--
			--	--
			--	--
			--	--
			--	--
			--	--
			--	--
			--	--
			--	--
			--	--
			--	--
			--	--
			--	--
			--	--
			--	--
			--	--
			--	--
			--	--
			--	--
			--	--
			--	--
			--	--
			--	--
			--	--
			--	--
			--	--

## Sheet: Fig.3c
	Early	Middle	Late
	0.534611	0.452891	0.258894
	0.588381	0.19109	-0.18454
	0.856611	0.294312
	0.507586	0.13959
	0.603498	-0.13968
	0.704361	-0.19354
	1.16132	0.04148
	0.473197	-0.09568
	0.504684	0.056673
	1.02112	-0.16571
	0.273433	0.438687
	0.595777	0.158426
	0.391475	0.248037
		-0.03898
		0.293015
		0.621785
		0.52713
		0.100045
		-0.1832
		0.018235
		-0.08165
		-0.08809
		0.173833
		-0.22418
		0.082392
		0.418915
		0.303594
		-0.05065
		-0.03612
		0.341871
		-0.06691
		0.043609
		-0.09792
		0.021224
		-0.03195
		-0.1815
		0.503199
		0.042501
		0.42441
		0.268326
		-0.13193
		-0.21783
		-0.15249
		0.350555
		0.021256
		0.285609
		0.358327
		0.295246
		0.29532
		0.111254
		-0.09933
		-0.12151
		-0.00783
		0.043423
		0.155478
		0.40328
		-0.08528
		-0.02843
		0.152459
		-0.12006
		-0.0452
		0.186295
		-0.16597
		0.126442
		0.23239
		0.458684
		-0.14778
		0.520176
		-0.05685
		0.29918
		0.315344
		0.082845
		0.019915
		0.052062
		0.085366
		-0.00944
		0.118776
		0.148418
		0.15562
		-0.03104
		-0.18375
		0.283153
		0.261929
		-0.06479
		0.055418
		0.425067
		0.594666
		0.411762
		0.27076
		0.407571
		-0.08414
		-0.06704
		-0.08727
		0.017738
		-0.04217
		-0.12049
		0.045315
		0.133844
		-0.07259
		0.163516
		0.017001
		-0.22038
		-0.06582
		-0.16497
		-0.11687
		0.080935
		-0.08407
		-0.12276
		0.364249
		0.486223
		-0.06452
		0.695513
		0.169499
		-0.08808
		0.01625
		0.391055
		-0.12375
		-0.13429
		-0.15624
		-0.0439
		-0.1746
		0.339004
		-0.1009
		-0.0303
		-0.16182
		0.181754
		0.056826
		0.229039
		0.294519
		0.06448
		0.367679
		-0.19476
		-0.17176
		-0.14862
		-0.0737
		0.038243
		-0.11926
		-0.10346
		0.111394
		0.204801
		-0.06131
		-0.0221
		0.275429
		0.432787
		0.116801
		-0.08655
		0.40686
		0.188561
		0.121629
		0.194418
		-0.13235
		0.309989
		0.001847
		0.057248
		0.33592
		-0.13127
		0.053205
		-0.27048
		0.310523
		0.272759
		-0.14353
		-0.11476
		-0.02734
		-0.06043
		-0.25153
		-0.18314
		-0.10112
		0.317255
		-0.07488
		-0.08395
		0.351328
		-0.06322
		0.240489
		-0.02138
		-0.1049
		0.202473
		-0.06476
		0.213905
		-0.0227
		-0.062
		0.016753
		0.131715
		0.076352
		-0.0712
		0.044177
		0.218189
		0.015799
		-0.0102
		-0.16673
		0.135172
		-0.09916
		0.013345
		0.203022
		0.185888
		0.260745
		-0.11355
		0.36462
		0.023614
		0.402748
		-0.10004
		0.038416
		0.479846
		-0.11259
		0.000372
		0.295575
		0.420936
		-0.09461

## Sheet: Fig4b
		early S		middle S		late S		G1/G2
	287.071	0.01213	498.476	0.10623	498.766	0.08743	0	0
	329.361	0.09792	344.969	0.22464	568.203	0.08723	0	0
	326.268	0.06734	455.084	0.24025	--	--	0	0
	330.596	0.09953	401.956	0.31666	--	--	0	0
	319.065	0.09692	378.774	0.25419	--	--	0	0
	312.258	0.06383	540.93	0.29199	--	--	0	0
	324.752	0.09869	370.657	0.25961	--	--	0	0
	--	--	342.84	0.21182	--	--	0	0
	--	--	369.192	0.14738	--	--	0	0
	--	--	397.629	0.27593	--	--	0	0
	--	--	344.189	0.15531	--	--	0	0
	--	--	355.371	0.18207	--	--	0	0
	--	--	352.295	0.23236	--	--	0	0
	--	--	403.558	0.27557	--	--	0	0
	--	--	419.293	0.26767	--	--	0	0
	--	--	379.937	0.24998			254.333	9.56e-05
	--	--	450.635	0.2531			0	0
	--	--	487.961	0.22112			0	0
			340.979	0.19954			0	0
			374.27	0.13767			0	0
			344.862	0.17382			272	4.9e-05
			356.811	0.19735			0	0
			370.865	0.25401			0	0
			356.64	0.25115			0	0
			347.692	0.16631			0	0
			516.387	0.2228			0	0
			372.937	0.21518			0	0
			466.623	0.25968			0	0
			372.35	0.20675			0	0
			359.597	0.1869			253	5.38e-05
			361.818	0.24119			0	0
			334.763	0.1558			0	0
			379.514	0.24673			0	0
			332.505	0.13659			0	0
			331.776	0.15942			0	0
			392.649	0.22028			0	0
			360.896	0.22355			0	0
			341.751	0.20465			0	0
			480.073	0.21896			0	0
			331.149	0.1351			0	0
			334.46	0.16516			0	0
			363.772	0.24566			0	0
			364.762	0.21221			0	0
			351.809	0.15256			0	0
			365.339	0.22867			0	0
			430.945	0.2996			0	0
			366.97	0.25069			0	0
			339.409	0.17956			0	0
			332.497	0.13573			0	0
			411.565	0.26298			0	0
			387.305	0.24879			0	0
			355.195	0.21139			0	0
			336.9	0.15998			0	0
			338.918	0.17746			0	0
			498.558	0.2195			0	0
			417.894	0.22745			0	0
			321.461	0.13406			0	0
			368.089	0.22951			0	0
			363.892	0.1944			0	0
			320.891	0.12014			0	0
			364.561	0.24432			0	0
			324.203	0.12607			0	0
			431.269	0.28049			0	0
			369.031	0.2389			0	0
			351.87	0.2446			0	0
			413.638	0.33917			0	0
			375.858	0.25283			0	0
			361.353	0.2144			0	0
			340.237	0.1539			0	0
			428.906	0.31038			0	0
			328.757	0.1374			0	0
			457.498	0.27522			0	0
			333.665	0.19052			0	0
			344.338	0.19828			0	0
			355.273	0.228			0	0
			388.51	0.29619			0	0
			520.058	0.25913			0	0
			419.397	0.21722			0	0
			406.561	0.24121			0	0
			452.382	0.27167			0	0
			342.676	0.16117			0	0
			363.92	0.24551			0	0
			408.059	0.29096			0	0
			416.626	0.28122			0	0
			402.723	0.26821			0	0
			356.173	0.24876			0	0
			428.246	0.28328			0	0
			353.505	0.23483			0	0
			414.875	0.27947			0	0
			458.478	0.24086			0	0
			337.115	0.12956			0	0
			337.825	0.16749			0	0
			400.182	0.30871			0	0
			333.747	0.1202			0	0
			365.627	0.24222			0	0
			354.136	0.23578			0	0
			409.251	0.34195			0	0
			349.868	0.18268			0	0
			361.93	0.21678			0	0
			433.812	0.32385			0	0
			342.354	0.12968			0	0
			467.306	0.19772			0	0
			340.391	0.17325			0	0
			353.823	0.20802			0	0
			352.445	0.19844			0	0
			460.159	0.16818			0	0
			413.76	0.2646			0	0
			365.87	0.22238			0	0
			413.771	0.2626			0	0
			338.208	0.16462			0	0
			--	--			0	0
			--	--			0	0
			--	--			0	0
			--	--			0	0
			--	--			0	0
			--	--			0	0
			--	--			0	0
			--	--			0	0
			--	--			0	0
			--	--			0	0
			--	--			0	0
			--	--			0	0
			--	--			0	0
			--	--			0	0
			--	--			0	0
			--	--			0	0
			--	--			--	--
			--	--			--	--
			--	--			--	--
			--	--			--	--
			--	--			--	--
			--	--			--	--
			--	--			--	--
			--	--			--	--
			--	--			--	--
			--	--			--	--
			--	--			--	--
			--	--			--	--
			--	--			--	--
			--	--			--	--
			--	--			--	--
			--	--			--	--
			--	--			--	--
			--	--			--	--
			--	--			--	--
			--	--			--	--
			--	--			--	--
			--	--			--	--
			--	--			--	--
			--	--			--	--
			--	--			--	--
			--	--			--	--
			--	--			--	--
			--	--			--	--
			--	--			--	--
			--	--			--	--
			--	--			--	--
			--	--			--	--
			--	--			--	--
			--	--			--	--
			--	--			--	--
			--	--			--	--
			--	--			--	--
			--	--			--	--
			--	--			--	--
			--	--			--	--
			--	--			--	--
			--	--			--	--
			--	--			--	--
			--	--			--	--
			--	--			--	--
			--	--			--	--
			--	--			--	--
			--	--			--	--
			--	--			--	--
			--	--			--	--
			--	--			--	--
			--	--			--	--
			--	--			--	--
			--	--			--	--
			--	--			--	--
			--	--			--	--
			--	--			--	--
			--	--			--	--
			--	--			--	--
			--	--			--	--
			--	--			--	--
			--	--			--	--
			--	--			--	--
			--	--			--	--
			--	--			--	--
			--	--			--	--
			--	--			--	--
			--	--			--	--
			--	--			--	--
			--	--			--	--
			--	--			--	--
			--	--			--	--
			--	--			--	--
			--	--			--	--
			--	--			--	--
			--	--			--	--
			--	--			--	--
			--	--			--	--
			--	--			--	--
			--	--			--	--
			--	--			--	--
			--	--			--	--
			--	--			--	--
			--	--			--	--
			--	--			--	--
			--	--			--	--
			--	--			--	--
			--	--			--	--
			--	--			--	--
			--	--			--	--
			--	--			--	--
			--	--			--	--
			--	--			--	--
			--	--			--	--
			--	--			--	--
			--	--			--	--
			--	--			--	--
			--	--			--	--
			--	--
			--	--
			--	--
			--	--
			--	--
			--	--
			--	--
			--	--
			--	--
			--	--
			--	--
			--	--
			--	--
			--	--
			--	--
			--	--
			--	--
			--	--
			--	--
			--	--
			--	--
			--	--
			--	--
			--	--
			--	--
			--	--

## Sheet: Fig4d
	Early	Middle	Late
	0.223885	-0.05601	0.103465
	0.328282	0.02789	-0.03481
	0.258164	-0.02049
	0.194735	-0.06139
	0.270984	-0.02732
	0.430759	0.063065
	0.271245	0.01078
		0.07046
		0.239958
		-0.03377
		0.294083
		0.246339
		0.004483
		-0.11177
		-0.09282
		0.197477
		-0.1016
		0.003287
		0.20699
		0.298589
		0.112343
		0.029247
		-0.03845
		0.003472
		0.083182
		0.068268
		-0.06279
		-0.02883
		-0.04627
		0.041098
		-0.00935
		0.069565
		0.004028
		0.019352
		0.076996
		-0.00685
		0.062517
		0.042571
		-0.05502
		0.092926
		0.04096
		0.072119
		0.121048
		0.327105
		0.058883
		-0.06526
		0.004056
		0.022897
		0.165817
		-0.04067
		-0.00665
		0.080423
		0.179043
		0.070852
		-0.0023
		-0.03136
		0.026527
		0.014478
		0.332452
		0.115341
		-0.05952
		0.209597
		-0.03278
		-0.03348
		-0.00359
		-0.01439
		0.094035
		0.139623
		0.190075
		-0.05759
		0.21539
		-0.06271
		0.058988
		0.006952
		-0.00854
		-0.0316
		-0.00176
		-0.03927
		0.05032
		-0.04501
		0.042577
		0.061302
		-0.03951
		-0.08043
		-0.06023
		0.040483
		-0.0343
		0.041977
		-0.05106
		-0.02682
		0.194462
		0.145955
		-0.0154
		0.342759
		-0.06773
		0.058739
		-0.00413
		0.226938
		0.103761
		-0.0557
		0.333576
		-0.0635
		-0.0469
		0.026916
		0.101492
		-0.11556
		-0.15582
		0.207466
		-0.05109
		0.040996

## Sheet: Fig5b-left
	Early	Middle	Late
	0.223885	-0.05601	0.103465
	0.328282	0.02789	-0.03481
	0.258164	-0.02049
	0.194735	-0.06139	-0.18761
	0.270984	-0.02732
	0.430759	0.063065	-0.01145
	0.271245	0.01078	0.009252
		0.07046	-0.29043
		0.239958	-0.13284
		-0.03377	0.103354
	0.303348	0.294083	-0.09341
	0.02672	0.246339
	0.381035	0.004483
	0.180883	-0.11177
	0.198514	-0.09282
	0.404091	0.197477
	0.323685	-0.1016
	0.676502	0.003287
		0.20699
		0.298589
	0.588521	0.112343
	0.186313	0.029247
	0.346932	-0.03845
	0.372695	0.003472
	0.239739	0.083182
	0.307621	0.068268
	0.256659	-0.06279
		-0.02883
	0.246662	-0.04627
	0.132977	0.041098
	0.256566	-0.00935
	0.143148	0.069565
	0.394993	0.004028
		0.019352
		0.076996
		-0.00685
		0.062517
		0.042571
		-0.05502
		0.092926
		0.04096
		0.072119
		0.121048
		0.327105
		0.058883
		-0.06526
		0.004056
		0.022897
		0.165817
		-0.04067
		-0.00665
		0.080423
		0.179043
		0.070852
		-0.0023
		-0.03136
		0.026527
		0.014478
		0.332452
		0.115341
		-0.05952
		0.209597
		-0.03278
		-0.03348
		-0.00359
		-0.01439
		0.094035
		0.139623
		0.190075
		-0.05759
		0.21539
		-0.06271
		0.058988
		0.006952
		-0.00854
		-0.0316
		-0.00176
		-0.03927
		0.05032
		-0.04501
		0.042577
		0.061302
		-0.03951
		-0.08043
		-0.06023
		0.040483
		-0.0343
		0.041977
		-0.05106
		-0.02682
		0.194462
		0.145955
		-0.0154
		0.342759
		-0.06773
		0.058739
		-0.00413
		0.226938
		0.103761
		-0.0557
		0.333576
		-0.0635
		-0.0469
		0.026916
		0.101492
		-0.11556
		-0.15582
		0.207466
		-0.05109
		0.040996
		-0.08691
		-0.22569
		0.071719
		-0.01233
		-0.09375
		-0.00735
		-0.12825
		0.011033
		-0.0832
		0.008251
		-0.07594
		0.304392
		-0.15279
		-0.05194
		0.164019
		-0.00777
		-0.07388
		0.002285
		-0.14682
		-0.08763
		-0.13864
		-0.04702
		-0.10629
		-0.1647
		-0.15248
		-0.08548
		-0.11649
		-0.03033
		0.021212
		-0.11105
		-0.08765
		-0.1351
		-0.13217
		-0.09932
		-0.06055
		-0.1999
		-0.15327
		-0.06895
		-0.08132
		-0.09224
		0.259196
		-0.12147
		-0.1153
		0.029282
		0.118977
		-0.16032
		-0.12704
		0.006012
		-0.03104
		0.242108
		0.185062
		-0.12598
		-0.03221
		0.151192
		0.07541
		-0.00353
		0.008738
		0.023861
		-0.12862
		-0.06891
		0.13566
		-0.12418
		-0.15556
		0.418157
		0.005495
		-0.04454
		-0.13182
		-0.12277
		-0.05256
		-0.09983
		-0.1383
		0.049672
		-0.11722
		0.102342
		-0.05606
		-0.10731
		0.277689
		0.007007
		-0.14239
		0.282448
		-0.09471
		0.070714
		-0.13427
		-0.1572
		-0.13186
		0.203636
		-0.10104
		-0.14278
		0.11081
		0.101426
		-0.02294
		0.09961
		-0.04437
		0.016759
		0.169045
		-0.08358
		-0.06385
		-0.06743
		-0.05965
		0.030611
		0.235309
		-0.00133
		-0.09413
		-0.03165
		0.058059
		0.067766
		0.209522
		0.078162
		-0.0198
		-0.05943
		-0.00882
		0.110071
		0.241745
		0.204976
		-0.12806
		0.094348
		-0.09787
		-0.29876
		-0.10955
		0.370488
		-0.04074
		-0.02429
		-0.09775
		0.107932
		0.096897
		0.102629
		0.177492
		0.225495
		0.056376
		0.008073
		0.01557
		0.159619
		-0.06674
		-0.19613
		0.025071
		0.485884
		0.151206
		-0.16539
		0.00924
		0.124375
		-0.13205
		-0.00647
		0.475565
		0.171775
		0.224059
		-0.05848
		0.063961
		-0.08446
		-0.11396
		0.066354
		-0.13016
		-0.03813
		0.343678
		0.056768
		-0.13797
		-0.07109
		0.156087
		-0.09861
		-0.21795
		0.144505
		0.360406
		0.144942
		0.274912
		-0.2389
		0.165235
		0.059495
		-0.17682
		-0.08295
		0.037175
		-0.11512
		0.082838
		-0.21266
		-0.15493
		-0.15066
		0.157647
		-0.16227
		-0.10384
		-0.07246
		0.107855
		-0.07867
		0.184398
		0.174051
		0.223648
		0.208495
		0.001825
		-0.1117
		-0.13542
		-0.02453
		0.178423
		-0.16162
		0.378126
		-0.02268
		0.231871
		0.092849
		0.082078
		0.148356
		0.285174
		0.241779
		0.330486
		-0.03266
		0.331599
		0.179395
		-0.07274
		0.257211
		-0.05587
		0.086471
		-0.1031
		-0.1424
		-0.01954
		0.182477
		0.055704
		-0.10806
		0.301615
		-0.13521
		0.140193
		0.154076
		-0.17045
		0.113443
		-0.09704
		-0.16217
		0.029692
		0.141379
		0.241802
		0.25704
		0.11754
		0.115577
		0.047649
		-0.05128
		0.012876
		0.14868
		-0.1338
		-0.03936
		0.093644

## Sheet: Fig5b-center
	Early	Middle	Late
	0.117255	-0.02701	-0.23953
	0.255537	0.09224
	0.393652	0.115948	0.011245
	0.321953	-0.03449	-0.34858
	0.261891	0.209343
	0.338653	-0.00976	0.038942
	0.316996	-0.05863	0.053483
	0.46942	0.182194	0.058924
		-0.05247	0.102765
	0.449642	0.204144	-0.18191
	0.28521	0.142502	0.039285
	0.101784	-0.07965
	0.105285	-0.14295
	0.498713	-0.09125
	0.169299	0.009381
	0.285363	0.3086
	0.617769	0.334448
	0.663368	0.242927
		0.189728
	0.100767	0.214651
		0.266749
		-0.07343
		-0.04149
		-0.07551
		-0.22437
		-0.09476
		0.259134
		0.207637
		0.051077
		-0.05023
		-0.02361
		0.102739
		0.004478
		-0.08483
		-0.02613
		0.388878
		0.102829
		0.258191
		0.244396
		-0.01062
		0.29917
		-0.0024
		0.311592
		0.109106
		-0.04259
		-0.07666
		-0.01803
		0.036475
		0.261411
		-0.08833
		-0.13804
		-0.07888
		0.435192
		-0.01464
		0.158727
		0.004537
		0.083659
		-0.10473
		-0.09346
		-0.03298
		0.470226
		0.2417
		-0.05574
		0.135967
		0.208298
		0.258851
		0.097902
		0.060616
		0.259038
		-0.06949
		-0.16392
		-0.15003
		0.10849
		-0.06042
		-0.11752
		0.32164
		0.01978
		0.178853
		-0.19106
		0.075883
		0.057569
		0.181634
		-0.0675
		-0.22808
		0.028037
		0.093516
		0.291063
		-0.11125
		-0.13424
		0.047748
		-0.09377
		0.377127
		-0.01546
		0.106956
		-0.1211
		-0.14442
		-0.15302
		0.235335
		-0.16296
		-0.16464
		0.481283
		0.079575
		0.529924
		0.38894
		0.561538
		0.224427
		0.264933
		0.119526
		0.139158
		-0.22068
		0.121596
		-0.07856
		-0.16214
		0.020999
		0.031817
		-0.16498
		-0.15103
		-0.05969
		-0.22333
		-0.09826
		-0.10939
		-0.1558
		-0.0273
		0.011408
		-0.04401
		-0.10579
		-0.14582
		0.236467
		0.171553
		0.0645
		-0.18385
		0.174935
		0.044293
		-0.02935
		-0.1254
		-0.08672
		0.253869
		0.366353
		-0.17538
		-0.06955
		-0.17815
		0.072809
		0.151467
		-0.12134
		0.355958
		-0.12203
		-0.19514
		-0.1203
		0.06991
		-0.18759
		-0.06063
		0.355123
		-0.17761
		0.30586
		0.326657
		0.298944
		-0.10726
		-0.18144
		0.180676
		0.149064
		-0.06754
		0.330365
		0.180212
		-0.12066
		-0.17371
		-0.03988
		0.312803
		-0.13735
		0.009318
		-0.08751
		-0.15309
		0.01642
		0.232649
		0.084533
		-0.04893
		0.328269
		-0.08425
		-0.00259
		0.097022
		0.069892
		0.226374
		0.117224
		0.341388
		0.281047
		0.284923
		0.179955
		0.350883
		-0.01008
		0.003904
		0.063923
		0.073922
		-0.01415
		0.078855
		0.180537
		-0.00527
		-0.07221
		0.000308
		-0.0024
		-0.03426
		-0.00443
		0.014542
		-0.00722
		0.327406
		-0.05322
		0.274565
		-0.05446
		0.225753
		-0.03723
		0.113286
		0.175656
		0.071893
		0.178009
		0.258905
		-0.05907
		-0.02486
		0.064605
		0.063392
		-0.01943
		0.261784
		0.189938
		0.300187
		0.004945
		-0.06077
		0.332894
		0.278159
		-0.02157
		0.305517
		-0.08626
		0.015761
		-0.02463
		-0.00605
		0.070251
		0.008769
		0.03848
		-0.00645
		0.034274
		0.079109
		0.153306
		0.113552
		0.043884
		0.295334
		0.122043
		0.332966
		0.331793
		0.137892
		0.012713
		0.314101
		-0.02129
		-0.1178
		0.061027
		0.139982
		-0.00215
		0.34448
		0.305977
		0.213687
		-0.10943
		0.050959
		0.070266
		0.249502
		-0.01061
		0.062988
		0.323492
		0.243093
		0.192981
		-0.03623
		-0.04021
		0.082569
		0.340324
		0.233314
		0.220665
		0.140257
		0.197607
		0.077395
		0.002655
		0.131987
		0.245243
		0.158069
		0.321093
		0.34626
		-0.02637
		0.345234
		0.004573
		0.071851
		0.372533
		0.084024
		0.011953

## Sheet: Fig5b-right
	Early	Middle	Late
	0.237394	0.029427	-0.00438
	0.477923	-0.16616
	0.44652	-0.03539	0.121179
	0.471481	-0.03828	-0.17343
	0.331985	0.004387
		-0.05304	0.158723
	0.702103	0.134434	-0.00183
	0.542337	-0.01337	0.277773
	0.634259	0.011805	0.088527
	0.539489	0.063135	0.037185
	0.143428	-0.03132
	0.905012	-0.04937
	0.358928	-0.08583
	0.127183	-0.0031
	0.079159	-0.03332
	0.301605	-0.01942
	0.376388	0.004355
	0.951285	0.344811
	0.514954	-0.0378
	0.121106	0.053079
	0.902114	-0.09496
	1.07628	0.231401
	0.501986	0.026896
		0.291366
	0.21301	0.092668
	0.658675	0.361903
	0.271394	0.256958
	0.242517	0.018689
	0.589115	0.045997
		-0.01302
		-0.12966
		0.233553
		-0.03413
		0.193666
		0.022307
		0.314842
		0.045066
		0.08696
		0.073421
		0.047591
		-0.0408
		-0.01086
		0.126578
		-0.02004
		0.1447
		-0.03452
		0.229256
		0.104789
		-0.00351
		-0.01379
		-0.03928
		-0.01554
		0.038972
		0.199925
		0.250885
		-0.06158
		0.107411
		0.215333
		0.224284
		0.474606
		0.445758
		0.043528
		0.057863
		0.317623
		0.052444
		0.197943
		0.001317
		0.020458
		0.077469
		0.353786
		0.053777
		-0.02795
		-0.03425
		-0.00771
		0.229976
		-0.02922
		-0.05639
		0.150416
		0.012902
		0.045365
		0.016778
		0.413218
		-0.09565
		0.168936
		-0.10662
		-0.06479
		0.06555
		-0.03823
		-0.03658
		0.025461
		0.009416
		-0.05159
		0.156095
		0.092197
		0.365001
		0.432988
		0.29322
		0.011282
		0.360718
		0.123584
		0.279801
		0.173074
		0.701952
		-0.07653
		0.107722
		-0.0439
		-0.00339
		0.00247
		0.200768
		0.069083
		0.081421
		0.199574
		-0.058
		0.272619
		0.269509
		-0.00065
		-0.07027
		0.343902
		0.294255
		0.049742
		-0.00684
		0.1937
		-0.06884
		-0.02947
		-0.05318
		0.229446
		0.322632
		-0.08398
		0.415438
		0.38074
		-0.15872
		-0.02012
		0.066722
		-0.06241
		0.144681
		-0.03524
		-0.06086
		0.208541
		0.180542
		0.044976
		0.093145
		0.459858
		0.26568
		0.310781
		0.007447
		0.017099
		-0.08259
		0.161922
		0.013645
		0.079705
		0.095631
		-0.00241
		-0.05548
		-0.00802
		0.275053
		-0.00297
		0.208764
		0.112265
		0.023165
		-0.082
		0.406366
		-0.0063
		-0.16181
		0.370352
		0.397521
		-0.12596
		0.099719
		0.371514
		-0.02505
		0.531433
		-0.07824
		0.173514
		0.231301
		0.446228
		0.087018
		0.565497
		0.069053
		0.058924
		0.504093
		0.036186
		-0.03506
		0.122519
		0.105538
		0.557208
		0.332816
		0.43727
		0.128064
		0.105328
		-0.03965
		0.440672
		-0.07748
		0.142095
		-0.04429
		0.562333
		0.04056
		0.373335
		0.330755
		0.028973
		0.064017
		-0.04036
		-0.01512
		-0.11041
		0.4682
		0.314818
		0.257269
		0.336519
		-0.078
		0.122172
		0.065716
		0.011261
		0.189028
		0.186742
		0.229717
		-0.05952
		0.365914
		0.369638
		-0.02003
		0.20399
		-0.13389
		0.076657
		0.327864
		0.067768
		-0.11267
		0.334464
		0.3861
		0.251154
		0.032709
		-0.06003
		-0.08792
		0.484894
		-0.08822
		-0.16857
		-0.03602
		0.265506
		0.4558
		-0.08766
		0.304872
		0.006303
		0.015519
		0.037979
		0.248649
		-0.04629
		-0.05738
		-0.2565
		-0.04697
		0.222085
		-0.14288
		0.604982
		0.108331
		0.66192
		0.441825
		-0.01051
		0.303152
		0.02489
		0.49993
		0.168581
		-0.03002
		0.528171
		-0.01937
		0.098417
		0.321876
		0.116489
		0.00515
		0.070569
		-0.06605
		0.283903
		0.084344
		0.203084
		0.026384
		0.135981
		0.074729
		0.201868
		0.254156
		0.00531
		-0.0798
		0.212456
		0.151894
		0.373045
		0.44049
		-0.04243
		0.467226
		0.301831
		0.384725
		0.412313
		-0.02118
		-0.04399
		-0.02092
		0.141731
		0.533035
		0.137489
		0.29452
		0.241806
		-0.09772
		0.086007
		0.336684
		-0.08526
		0.932413
		-0.05064
		0.598309
		0.504365
		-0.29832
		0.631115

## Sheet: Fig5c
	ctrl	ctrl	8h	8h	24h	24h
	0.223885	0.013151	0.117255	0.010494	0.237394	0.043156
	0.328282	0.174314	0.255537	0.108654	0.477923	0.051115
	0.258164	0.10375	0.393652	0.011738	0.44652	0.189237
	0.194735	0.08368	0.321953	0.146157	0.471481	0.02787
	0.270984	0.153269	0.261891	0.06717	0.331985	0.050948
	0.430759	0.108743	0.338653	0.162464
	0.271245	0.127482	0.316996	0.086732
			0.46942	0.102836
	0.588521	0.035219	0.100767	0.346663	0.21301	0.028706
	0.186313	0.145574			0.658675	0.160458
	0.346932	0.175099			0.271394	0.013156
	0.372695	0.133093			0.242517	0.004786
	0.239739	0.098099			0.589115	0.06155
	0.307621	0.079032
	0.256659	0.129711
	0.246662	0.091699
	0.132977	0.032931
	0.256566	0.122699
	0.143148	0.035303
	0.394993	0.136237
	0.303348	0.015649	0.449642	0.04546	0.702103	0.041864
	0.02672	0.000768	0.28521	0.016508	0.542337	0.032234
	0.381035	0.065739	0.101784	0.001006	0.634259	0.009415
	0.180883	0.007677	0.105285	0.026852	0.539489	0.062235
	0.198514	0.031497	0.498713	0.128084	0.143428	0.004074
	0.404091	0.018079	0.169299	0.024819	0.905012	0.067852
	0.323685	0.053047	0.285363	0.054762	0.358928	0.036196
	0.676502	0.020494	0.617769	0.12129	0.127183	0.001776
			0.663368	0.084437	0.079159	0.001402
					0.301605	0.023682
					0.376388	0.048773
					0.951285	0.025519
					0.514954	0.017289
					0.121106	0.007135
					0.902114	0.013771
					1.07628	0.016106
					0.501986	0.024312
